# Supplementary material for: Predicting outbreaks: a spatial risk assessment of West Nile virus in British Columbia
Source: Int J Health Geogr. 2006 May 16;5:21. doi: 10.1186/1476-072X-5-21 (PMC1523258; doi:10.1186/1476-072X-5-21)
Supplement: Additional File 1 — High risk bird species identified by the BCCDC as potential West Nile virus vectors (Alphabetically ordered) [file 1476-072X-5-21-S1.xls]

## Sheet: appendix1
1	American Crow (Corvus brachyrhynchos)
2	American Robin (Turdus migratorius)
3	American Tree Sparrow (Spizella arborea)
4	Bald Eagle (Haliaeetus leucocephalus)
5	Black-billed Magpie (Pica pica)
6	Brewer’s Blackbird (Euphagus cyanocephalus)
7	Brown-headed Cowbird (Molothrus ater)
8	Canada Goose (Branta canadensis)
9	Canvasback (Aythya valisineria)
10	Common Loon (Gavia immer)
11	Common Raven (Corvus corax)
12	Common Yellowthroat (Geothlypis trichas)
13	Eastern Kingbird (Tyrannus tyrannus)
14	European Starling (Sturnus vulgaris)
15	Great Blue Heron (Ardea herodias)
16	Killdeer (Charardius vociferous)
17	Mallard (Anas platyrhynchos)
18	Mourning Dove (Zenaida macroura)
19	Osprey (Pandion haliaetus)
20	Red-winged Blackbird (Agelaius phoeniceus)
21	Savannah Sparrow (Passerculus sandwichensis)
22	Song Sparrow (Melospiza melodia)
23	Steller’s Jay (Cyanocitta stelleri)
24	Warbling Vireo (Vireo gilvus)
25	Wood Duck (Aix sponsa)
26	Yellow Warbler (Dendroica petechia)
27	Yellow-rumped Warbler (Dendroica coronata)
